# Supplementary material for: Do Soil pH Levels Drive the Responses of Catalase Activity and Bacterial Communities to Microplastics? A Case Study in Mollisols
Source: Toxics. 2025 Nov 21;13(12):1005. doi: 10.3390/toxics13121005 (PMC12736934; doi:10.3390/toxics13121005)
Supplement: Supplementary file 1 [file toxics-13-01005-s001.zip]

Archive with 3 entries (3 files):
- Figure S1.png
- Supplementary Figure.pdf
- Supplementary Table.pdf
